# Supplementary material for: A UPLC-MS/MS Based Rapid, Sensitive, and Non-Enzymatic Methodology for Quantitation of Dietary Isoflavones in Biological Fluids
Source: Molecules. 2023 Sep 21;28(18):6729. doi: 10.3390/molecules28186729 (PMC10534480; doi:10.3390/molecules28186729)
Supplement: Supplementary file 1 [file molecules-28-06729-s001.zip]

Archive with 1 entries (1 files):
- molecules-2579728-supplementary.pdf
